# Supplementary material for: The respiratory microbiome in bronchial mucosa and secretions from severe IgE-mediated asthma patients
Source: BMC Microbiol. 2017 Jan 19;17:20. doi: 10.1186/s12866-017-0933-6 (PMC5248442; doi:10.1186/s12866-017-0933-6)
Supplement: Additional file 1: Table S1. — Relative abundance (median, IQR) of all genera detected in BB and BA samples. (XLSX 32 kb) [file 12866_2017_933_MOESM1_ESM.xlsx]

## Sheet: gen supp
#OTU ID	median BB	P25	P75	median BA	P25	P75
Ellin6075__g	0	0	0	0	0	0
Actinomycetales_Other_Other	0	0	0	0.000480245	0	0.00104501
Actinomycetales_f_g	0	0	0.0060076	0	0	0.00132773
Actinomycetaceae_Other	0	0	0	0	0	0
Actinomycetaceae_g	0	0	0.000844702	0.00626351	0.00279606	0.0141534
Actinomyces	0.864896	0.487843	1.37012	2.34745	0.982419	3.44859
Varibaculum	0	0	0	0	0	0
Brevibacterium	0.0285361	0.0106259	0.174477	0.000186719	0	0.00195967
Cellulomonas	0	0	0	0	0	0
Corynebacterium	1.05892	0.578446	2.6313	0.173859	0.0964459	0.333246
Brachybacterium	0.00350801	0	0.136839	0	0	0.00141951
Dermacoccus	0.353605	0.207866	1.02591	0.000310673	0	0.00262441
Dermatophilus	0	0	0.000897561	0	0	0
Dietziaceae_Other	0	0	0.00475037	0	0	0
Gordonia	0	0	0.0767926	0	0	0
Intrasporangiaceae_Other	0.0030038	0	0.0285	0	0	0.00097048
Intrasporangiaceae_g	0	0	0	0	0	0
Microbacteriaceae_Other	0.00100127	0	0.138969	0.00311218	0.000239217	0.0213617
Microbacteriaceae_g	0.00343441	0	0.0183067	0	0	0.000553053
Leucobacter	0.115413	0.0233938	0.425635	0	0	0.00133869
Microbacterium	0.0146306	0.00618087	0.0795788	0	0	0
Mycetocola	0	0	0.000429301	0	0	0
Micrococcaceae_g	0.00113421	0	0.00906432	0.00142973	0.000429143	0.00215397
Arthrobacter	0	0	0	0	0	0.000779282
Kocuria	0.877879	0.281895	1.33737	0.000525159	0	0.00374938
Micrococcus	0	0	0.00191345	0	0	0
Nesterenkonia	0	0	0.000250317	0	0	0
Rothia	0.585635	0.250841	1.95583	2.72061	1.75338	5.04237
Rhodococcus	0.00192356	0	0.0118585	0	0	0.000154133
Streptomyces	0	0	0	0	0	0
Bifidobacteriaceae_Other	0	0	0	0.000223856	0	0.00994793
Bifidobacterium	0	0	0.0974089	0.0180971	0.000231199	0.0613259
Scardovia	0	0	0	0.00573815	0.000693597	0.0195051
Coriobacteriaceae_g	0	0	0.0408623	0.00681127	0.0029562	0.0137973
Atopobium	0.447883	0.137044	1.09034	1.28889	0.536818	1.7387
Slackia	0	0	0	0.00495391	0.00216514	0.0129573
Bacteroidales_f_g	0	0	0.0757227	0.0572537	0.00718633	0.198957
Bacteroides	0.293453	0.102858	0.675159	0.0147309	0.00494778	0.0252585
Dysgonomonas	0.000897561	0	0.0241117	0.00103102	0	0.0108642
Paludibacter	0	0	0.053545	0.00961017	0.00610616	0.127158
Parabacteroides	0	0	0.0410519	0	0	0.00477658
Porphyromonas	1.51554	0.624598	7.5254	3.79214	2.55587	7.87848
Tannerella	0.0117088	0	0.213467	0.212126	0.107802	0.501694
Prevotella	11.4008	2.90228	15.7302	20.6635	10.7671	24.9689
Rikenellaceae_g	0	0	0.20854	0.00133914	0	0.00815102
AF12	0	0	0	0	0	0.000468783
S24-7_g	0	0	0	0.00865475	0	0.0359881
Odoribacter	0	0	0	0	0	0.00684637
[Paraprevotellaceae]_g	0	0	0	0	0	0.00154794
[Prevotella]	2.0994	0.978957	4.37631	4.80906	3.32924	6.0849
Blattabacterium	0.0287657	0	0.575904	0	0	0.00981953
Flavobacteriaceae_g	4.47614	0.889003	5.74082	0.0487908	0.0250288	0.0792055
Capnocytophaga	0.284863	0.150783	0.411477	0.310621	0.22312	0.631605
Flavobacterium	0.134926	0.0170138	0.440849	0.000124427	0	0.00598481
Myroides	0	0	0.000233112	0	0	0
[Weeksellaceae]_g	0.0015019	0	0.0222367	0.00227371	0.00181634	0.00318912
Chryseobacterium	1.91898	0.462325	2.76153	0.00982488	0.00481827	0.0267841
Cloacibacterium	1.93702	0.873379	3.95115	0	0	0.000589384
Elizabethkingia	0.00127036	0.000406405	0.00270832	0	0	0
Wautersiella	0	0	0.0375072	0	0	0.000186719
Pedobacter	0.67599	0.0491641	0.796526	0.00957521	0.0017895	0.0370084
Sphingobacterium	0.133388	0.0158629	0.250419	0.00202976	0.000832036	0.00671814
Chlamydiales_f_g	0	0	0	0	0	0
Candidatus Rhabdochlamydia	0	0	0	0	0	0
SHD-231	0	0	0	0	0	0.00108528
JG30-KF-CM45_f_g	0	0	0.00288534	0	0	0.000308633
MLE1-12_f_g	0	0	0	0	0	0
Streptophyta_f_g	0.659189	0.188881	1.94174	0.00414658	0.00125538	0.0213389
Mucispirillum	0	0	0	0	0	0
Firmicutes_Other_Other_Other_Other	0	0	0	0	0	0
Bacilli_Other_Other_Other	0	0	0.00218331	0.0302802	0.0202814	0.0365893
Bacillales_Other_Other	0	0	0	0.000186719	0	0.00134828
Bacillales_f_g	0	0	0	0	0	0
Alicyclobacillus	0	0	0	0	0	0
Bacillaceae_Other	0	0	0	0	0	0.00018664
Bacillaceae_g	0.0260099	0.000480889	0.120804	0	0	0.00018664
Anoxybacillus	0	0	0.0568323	0	0	0
Bacillus	0.00162562	0.000250317	0.0125346	0	0	7.70663e-05
Geobacillus	0	0	0.062403	0	0	0
Paenibacillus	0	0	0	0	0	0
Planococcaceae_Other	0	0	0	0	0	0
Planococcaceae_g	0.00429301	0.00188516	0.00698858	0.00130645	0.000239217	0.0131325
Staphylococcaceae_Other	0	0	0	0	0	0
Jeotgalicoccus	0	0	0	0	0	0
Staphylococcus	2.41814	0.637356	3.58145	0.0446068	0.0255875	0.355552
Exiguobacterium	0	0	0	0	0	0
Gemellales_Other_Other	0	0	0	0	0	0.00025515
Gemellales_f_g	0	0	0.000961779	0	0	0.00588913
Gemellaceae_g	1.88749	0.401299	2.89496	3.41473	2.33498	4.59495
Gemella	0.00279735	0	0.00693554	0.00519966	0.00356043	0.00638403
Lactobacillales_Other_Other	0.00400507	0.000961779	0.00704514	0.0178436	0.0148916	0.0388389
Lactobacillales_f_g	0.000500633	0	0.00565124	0.000159478	0	0.0017853
Desemzia	0	0	0	0	0	0
Granulicatella	0.948756	0.412265	2.56096	2.61355	1.92501	3.61388
Enterococcaceae_Other	0	0	0.0403105	0.00553647	0.00255922	0.012914
Enterococcus	0.204347	0.0307657	0.534322	0.00928788	0.0037727	0.0133843
Vagococcus	0.00081281	0	0.00212734	0.00626063	0.00353669	0.0167597
Lactobacillus	0.749511	0.104419	1.93969	0.0285716	0.0166805	0.0569976
Pediococcus	0	0	0.154253	0	0	0
Leuconostoc	0	0	0.0265768	0	0	0.000932179
Streptococcaceae_Other	0	0	0.00114812	0	0	0.0006188
Streptococcaceae_g	0.000286201	0	0.00611457	0.0349725	0.018116	0.0574355
Lactococcus	0	0	0	0	0	0.00190847
Streptococcus	12.2954	3.34902	14.498	24.2174	13.6918	28.1537
Turicibacter	0	0	0	0	0	0
Clostridiales_Other_Other	0.000858602	0	0.00277226	0.00992911	0.00433366	0.0151021
Clostridiales_f_g	0.188355	0.0669749	0.532323	0.26352	0.186995	0.374786
Christensenellaceae_g	0	0	0	0	0	0
Clostridiaceae_g	0	0	0.00158299	0.000137021	0	0.00186765
Clostridium	0.0730952	0.0248593	0.330815	0.000895387	0	0.00187315
Dehalobacterium	0	0	0	0	0	0.000137021
Pseudoramibacter_Eubacterium	0	0	0	0	0	0.00358622
Lachnospiraceae_Other	0.000286201	0	0.00477672	0.00172187	0.000620142	0.00455036
Lachnospiraceae_g	0.57299	0.399518	0.696418	0.528574	0.428732	0.653808
Blautia	0.246991	0.0132874	0.593769	0.00278643	0.00037328	0.0077676
Butyrivibrio	0.000466224	0	0.0287256	0.0328109	0.0018432	0.103196
Catonella	0.139952	0.0318312	0.29242	0.146061	0.082567	0.258782
Coprococcus	0	0	0	0	0	0.000446326
Dorea	0	0	0.0119165	0.00138497	0.000239217	0.00608438
Lachnospira	0	0	0	0	0	0
Moryella	0.0660586	0	0.205979	0.214844	0.0903466	0.49659
Oribacterium	0.0203202	0.0001431	0.385798	0.399214	0.217129	0.780735
Roseburia	0	0	0	0	0	0
Shuttleworthia	0	0	0	0	0	7.9739e-05
[Ruminococcus]	0.158694	0.00130866	0.381199	0.00454584	0	0.0105447
Peptococcus	0.0284483	0	0.10294	0.0612259	0.0186196	0.132702
Peptostreptococcaceae_Other	0	0	0.000635179	0	0	0
Peptostreptococcaceae_g	0.00234176	0	0.166116	0.0132654	0.000731244	0.0232676
Filifactor	0.0190241	0	0.259003	0.118032	0.0244397	0.334812
Peptostreptococcus	0.270166	0.0352629	0.461455	0.573418	0.161188	0.772303
Ruminococcaceae_g	0	0	0.244951	0.00339851	0	0.00765421
Faecalibacterium	0.000466224	0	0.0493771	0	0	0
Oscillospira	0	0	0	0	0	0.000986516
Ruminococcus	0	0	0	0	0	0.001029
Veillonellaceae_Other	0	0	0.00148216	0.00374705	0.00125033	0.0132283
Veillonellaceae_g	0.000286201	0	0.0174042	0.0166365	0.00779676	0.0212837
Acidaminococcus	0	0	0	0	0	0
Dialister	0.0560954	0.00104158	0.357967	0.0568263	0.0253884	0.254992
Megasphaera	0.74064	0.137521	0.855348	1.21554	0.817359	1.92713
Mitsuokella	0	0	0	0	0	0
Phascolarctobacterium	0	0	0	0	0	0
Schwartzia	0	0	0	0.00903722	0.00538977	0.0222409
Selenomonas	0.338945	0.0122149	0.401698	0.442317	0.355266	0.630142
Veillonella	0.37317	0.0987374	0.651234	0.904273	0.678553	1.01466
[Acidaminobacteraceae]_g	0	0	0	0	0	0
[Mogibacteriaceae]_g	0.034624	0.00137992	0.0698822	0.237794	0.128316	0.440893
Anaerovorax	0	0	0	0.000242978	0	0.0202556
Mogibacterium	0	0	0.00175222	0.0167186	0.00779684	0.0293186
[Tissierellaceae]_g	0	0	0	0	0	0.00423852
g_1-68	0.00127036	0	0.0491368	0	0	7.70663e-05
Anaerococcus	0.0995979	0.0249288	0.386804	0.00556817	0.0017017	0.0107933
Finegoldia	0.0139867	0.000907038	0.0506593	0.00356137	0	0.00685066
Parvimonas	0.0989258	0.0210266	0.202892	0.300979	0.162869	0.735201
Peptoniphilus	0.0606092	0.00741239	0.194401	0.00315264	0.00176249	0.0142186
WAL_1855D	0	0	0.00851077	0	0	0.000124427
Erysipelotrichaceae_g	0	0	0.208158	0	0	0.000206203
Bulleidia	0.0124763	0	0.345323	0.489949	0.211569	0.677532
RFN20	0	0	0	0	0	0
Sharpea	0	0	0.000350801	0.000487496	0	0.00382317
[Eubacterium]	0.000286201	0	0.258802	0	0	0.00566656
Fusobacterium	2.54222	1.42753	4.10252	4.90336	3.35069	7.53726
Leptotrichiaceae_Other	0	0	0	0	0	0.000155336
Leptotrichiaceae_g	0.00728845	0.0001431	0.133052	0.0293599	0.00278167	0.380027
Leptotrichia	0.793048	0.229796	1.74421	2.80145	1.51641	4.3903
BD1-5_o_f_g	0	0	0	0	0	0.00194382
Gemm-3_o_f_g	0	0	0	0	0	0
OD1_c_ZB2_o_f_g	0	0	0	0	0	0.000671541
Alphaproteobacteria_o_f_g	0	0	0.0047822	0	0	0
Caulobacteraceae_g	0.00381107	0.00173798	0.00784563	0	0	0.00198241
Brevundimonas	0	0	0	0	0	0
Rhodobacteraceae_g	0.00081281	0	0.040248	0	0	0
Amaricoccus	0	0	0.0161595	0	0	0
Paracoccus	0.0902219	0.0329747	0.354877	0.00114377	0	0.00548736
Rubellimicrobium	0	0	0.0262776	0	0	0
Acetobacteraceae_Other	0	0	0	0	0	0
Acetobacteraceae_g	0	0	0	0	0	0.000155336
Roseomonas	0	0	0.0256909	0	0	7.70663e-05
Rhodospirillaceae_g	0	0	0.050088	0	0	0
Inquilinus	0	0	0	0	0	0
mitochondria_Other	0.00326357	0.000448781	0.0848291	0	0	0.000231199
Sphingomonadaceae_Other	0	0	0	0	0	0
Sphingobium	0.00480889	0.00128551	0.0564622	0	0	0
Sphingomonas	0.0238545	0	0.0685876	0	0	0
Betaproteobacteria_o_f_g	0	0	0	0	0	0
Burkholderiales_Other_Other	0	0	0	0	0	0
Burkholderiales_f_g	0	0	0	0	0	0
Alcaligenaceae_g	0	0	0	0	0	0.000242978
Sutterella	0	0	0	0	0	0.000206203
Burkholderiaceae_Other	0	0	0	0	0	0
Burkholderia	0	0	0	0	0	0.00194382
Lautropia	0	0	0.0831702	0.0317387	0.0138078	0.0472143
Oxalobacteraceae_Other	0	0	0	0	0	0
Oxalobacteraceae_g	1.07487	0.363795	2.46278	0.0204814	0.0099388	0.0338777
Janthinobacterium	0.0747785	0.0254568	0.157619	0.0717299	0	0.150487
Ralstonia	0.134926	0.0355851	0.439082	0.00207946	0.000632509	0.00420843
Methylophilaceae_Other	0.0365764	0.0103159	0.09548	0	0	0
Methylophilaceae_g	0	0	0.00713441	0	0	0
Neisseriaceae_Other	0.00242948	0.000429301	0.0418591	0.00695156	0.00101616	0.0571387
Neisseriaceae_g	0.0370469	0.0276849	0.111689	0.0314344	0.0114156	0.0394541
Eikenella	0	0	0.0011014	0.0112812	0.00346119	0.0452727
Kingella	0.000286201	0	0.00230509	0.00420352	0.000205531	0.0133633
Microvirgula	0	0	0	0	0	0
Neisseria	0.00359025	0	0.0154333	0.0449282	0.00830445	0.0792874
Nitrosomonadaceae_g	0	0	0	0	0	0
Rhodocyclaceae_Other	0	0	0	0	0	0
Rhodocyclaceae_g	0.00288534	0	0.0221106	0	0	0
Hydrogenophilus	0.00550697	0	0.0338987	0	0	0
Bacteriovoracaceae_g	0	0	0.00406693	0	0	0
Bdellovibrio	0	0	0.00163179	0	0	0
Desulfarculaceae_g	0	0	0	0	0	0
Desulfobulbus	0	0	0	0	0	0
Desulfohalobiaceae_g	0	0	0.00973583	0	0	0
Desulfovibrionaceae_g	0	0	0.0277654	0	0	0
Bilophila	0	0	0	0	0	0.000155336
Desulfovibrio	0	0	0	0	0	0.000169361
Desulfobacca	0	0	0	0	0	0
Campylobacterales_f_g	0	0	0	0	0	0
Campylobacter	0.392997	0.148273	0.767725	0.670278	0.357561	1.33358
Sulfurospirillum	0	0	0.00326357	0	0	0
Gammaproteobacteria_Other_Other_Other	0	0	0	0	0	0
Gammaproteobacteria_o_f_g	0	0	0	0	0	0
Aeromonadaceae_g	0	0	0.00363898	0	0	0
Marinobacter	0	0	0.000536517	0	0	0
Rheinheimera	0	0	0	0	0	0
Cardiobacterium	0	0	0.00597977	0.00840029	0.00110523	0.0147615
Enterobacteriaceae_Other	0.109327	0.0251128	0.187362	0.0422058	0.00037328	0.0543788
Enterobacteriaceae_g	0.0571661	0.00720072	0.346746	0.0335888	0.00512728	0.0482537
Buchnera	0	0	0	0	0	0
Escherichia	0	0	0.00062399	0	0	0
Klebsiella	0	0	0	0	0	0
Providencia	0	0	0	0	0	0
Coxiellaceae_g	0	0	0.000233112	0	0	0
Rickettsiella	0	0	0	0	0	0
Legionellaceae_Other	0	0	0.00113951	0	0	0
Legionellaceae_g	1.68887	0.628693	2.79651	0.00452831	0.000389044	0.0170557
Legionella	2.72857	1.14262	4.66031	0.00456299	0.000915653	0.0189788
Tatlockia	0	0	0	0	0	0
Alcanivorax	0.0230827	0.00554021	0.826171	0.00061653	0	0.0022349
Halomonas	0	0	0.00285323	0	0	0
Pasteurellaceae_Other	0	0	0	0.000261448	0	0.00191354
Pasteurellaceae_g	0	0	0	0.00360242	0.000280079	0.0190027
Actinobacillus	0	0	0.00159696	0.000668601	0	0.00457441
Aggregatibacter	0.0740937	0.0107572	0.300101	0.197316	0.0856995	0.470034
Haemophilus	2.12905	1.12246	3.96658	2.63466	1.42565	3.90959
Mannheimia	0	0	0.000233112	0	0	0.000121489
Moraxellaceae_g	0	0	0.000250317	0	0	0.00125117
Acinetobacter	1.68203	0.161051	2.78494	0.00463175	0.00122237	0.0120296
Enhydrobacter	1.19092	0.322858	2.02125	0.00320573	0.000692424	0.0131457
Moraxella	0.144045	0.0736239	0.491907	0.00728734	0	0.187994
Psychrobacter	0	0	0.00173798	0	0	0
Pseudomonadaceae_Other	0	0	0	0	0	0
Pseudomonas	0.944235	0.306096	1.88068	0.0244389	0.00810856	0.0962447
Vibrionaceae_g	0	0	0	0	0	0
Photobacterium	0.000286201	0	0.273876	0	0	0.000487496
Vibrio	0	0	0.00367404	0	0	0
Sinobacteraceae_Other	0	0	0	0	0	0
Sinobacteraceae_g	0	0	0	0	0	0.000560157
Xanthomonadaceae_Other	0.00728845	0	0.045326	0	0	0.000356001
Xanthomonadaceae_g	0.626207	0.110815	1.29706	0.00839095	0.00265094	0.0156952
Dokdonella	0	0	0.00197196	0	0	0
Luteimonas	0	0	0	0	0	0
Pseudoxanthomonas	0	0	0	0	0	0
Rhodanobacter	0	0	0	0	0	0
Stenotrophomonas	0.0373893	0.0111242	0.130118	0.000899903	0	0.00205027
Thermomonas	0.414491	0.105046	0.737832	0	0	0
SR1_c_o_f_g	0.00242948	0	0.0551721	0.0131755	0.00254041	0.11786
Sphaerochaeta	0	0	0	0	0	0
Treponema	0.15019	0.050965	0.797483	0.624842	0.219242	0.868085
Pyramidobacter	0	0	0	0	0	0.00074656
TG5	0	0	0.0184829	0.0401806	0.0159629	0.103941
TM7-3_o_f_g	0.707215	0.314847	1.05938	0.61159	0.294236	1.02911
CW040_f_g	0.109327	0.0457785	0.368345	0.0753724	0.00122237	0.630189
F16_g	0.0815893	0	0.258378	0.112251	0.0459735	0.382569
EW055_f_g	0	0	0.00424763	0	0	0
Mycoplasma	0	0	0.0393335	0.0273186	0.0102989	0.202475
RF39_f_g	0	0	0	0	0	0.000239217
ML615J-28_f_g	0	0	0.000480889	0	0	0
Akkermansia	0	0	0.00344159	0.000932019	0	0.0029886
Deinococcus	0	0	0.00992083	0	0	0
Thermus	0	0	0.0171949	0	0	0
